# Supplementary material for: Biology and systematics of the New World Phyllocnistis Zeller leafminers of the avocado genus Persea (Lepidoptera, Gracillariidae)
Source: Zookeys. 2011 May 11;(97):39–73. doi: 10.3897/zookeys.97.753 (PMC3095128; doi:10.3897/zookeys.97.753)
Supplement: XML Treatment for Phyllocnistis subpersea [file zookeys.97.753-treatment2.xml]

<!DOCTYPE tp:taxon-treatment
  PUBLIC "-//TaxonX//DTD Taxonomic Treatment Publishing DTD v0 20100105//EN" "tax-treatment-NSO.dtd">
<tp:taxon-treatment xmlns:tp="http://www.plazi.org/taxpub"><tp:treatment-meta><mixed-citation publication-type="journal"><person-group><name><surname>Davis</surname><given-names>Donald R.</given-names></name><name><surname>Wagner</surname><given-names>David L.</given-names></name></person-group><article-title>
                Biology and systematics of the New World <italic>Phyllocnistis</italic> Zeller leafminers of the avocado genus <italic>Persea</italic> (Lepidoptera, Gracillariidae)
                </article-title><source>Zookeys</source><day>11</day><month>5</month><year>2011</year><volume>2011</volume><issue>97</issue><fpage>39</fpage><lpage>73</lpage><pub-id pub-id-type="doi">10.3897/zookeys.97.753</pub-id></mixed-citation></tp:treatment-meta><tp:nomenclature><tp:taxon-name>
                            <tp:taxon-name-part taxon-name-part-type="genus">Phyllocnistis</tp:taxon-name-part>
                            <tp:taxon-name-part taxon-name-part-type="species">subpersea</tp:taxon-name-part>
                        <object-id xmlns:xlink="http://www.w3.org/1999/xlink" xlink:type="simple">urn:lsid:zoobank.org:act:20FB0553-E021-401D-9475-9F0B06E115DA</object-id>
                        <object-id xmlns:xlink="http://www.w3.org/1999/xlink" xlink:type="simple">http://species-id.net/wiki/Phyllocnistis_subpersea</object-id>
                        </tp:taxon-name><tp:taxon-authority>Davis and Wagner</tp:taxon-authority><tp:taxon-status xmlns:xlink="http://www.w3.org/1999/xlink" xlink:type="simple">sp. n.</tp:taxon-status><xref ref-type="fig" rid="F2">Figs 2B</xref><xref ref-type="fig" rid="F3">3B</xref><xref ref-type="fig" rid="F5">5B</xref><xref ref-type="fig" rid="F8">8A</xref><xref ref-type="fig" rid="F13">13F</xref><xref ref-type="fig" rid="F17">17A–E</xref></tp:nomenclature><tp:treatment-sec sec-type="Diagnosis"><title>Diagnosis:</title><p><italic><tp:taxon-name>Phyllocnistis subpersea</tp:taxon-name></italic> is the phenotypicoutlier among the four <italic><tp:taxon-name>Persea</tp:taxon-name></italic>-feeding species that we treat here: the row of raised, broadened, black-tipped fringe scales along the tornal margin of the forewing is unique. The apical dot tends to be poorly developed. It is the only <italic><tp:taxon-name>Persea</tp:taxon-name></italic> feeder that consistently has a subbasal fuscous spot along the inner margin of the forewing (<italic><tp:taxon-name>Phyllocnistis hyperpersea</tp:taxon-name></italic> sometimes has fuscous scales in the subbasal area of the forewing, but these do not form a spot but rather extend as a diffuse patch to the wing base). The hind tarsomeres (especially segments 2–3) often bear orange to fuscous scaling that is somewhat more pronounced than that of the species that follow. The ductus bursae is broadly joined to corpus bursae. The frontal process of the pupa consists of a pair of stout conical spines arising near the apex, and a single, more subapical, strongly curved spine from the upper frons (<xref ref-type="fig" rid="F12">Figs 12A–C</xref>).</p></tp:treatment-sec><tp:treatment-sec sec-type="Adult"><title>Adult</title><p>(<xref ref-type="fig" rid="F2">Fig. 2B</xref>): Length of forewing: 2.0 to 2.7 mm, although most measure between 2.4–2.6 mm.</p><p><italic>Head:</italic> Frons shiny white, smooth glabrous, with subtle faint orange tints over vertex. Flagellomeres with faint orange luster above. Labial palpus white, short, roughened apically, length &gt; height of eye; distal segment subequal to segment 2; segment 1 very short.</p><p><italic>Thorax:</italic> Patagia and tegulae with stramineous to orange tints. Longitudinal fascia joining transverse fascia but weakened distad, edged with black scales above and below, with those below more consistently present distad. Transverse fascia leaves costal margin at 45° angle; lower arm where it leaves inner margin poorly defined, often fusing with diffuse subbasal patch of fuscous scales. Second costal fascia usually fusing with transverse fascia distally. Apical spot weakly developed, small, fuscous but not black in our material, composed of apices of a few to several scales. Apical strigulae vague and poorly differentiated. Black fringe scales about tornus broadened, conspicuously blackened apically, raised appreciably above plane of wing. Legs silvery white with exception of faint orange luster to dorsal and outer surfaces; foretibiae, foretarsi, and distal tarsomeres sometimes modestly darkened; hind tarsi with tarsomeres 2–4 with faint orange to fuscous tint.</p><p><italic>Abdomen:</italic> Silvery white and unmarked.</p><p><italic>Male Genitalia</italic> (<xref ref-type="fig" rid="F17">Figs 17A–C</xref>): Similar to <italic><tp:taxon-name>Phyllocnistis hyperpersea</tp:taxon-name></italic> except valva curved slightly dorsad; relatively shorter, ~ 1.6× length of vinculum; basal apodeme of valva directed slightly caudad in repose.</p><p><italic>Female Genitalia</italic> (<xref ref-type="fig" rid="F17">Figs 17D–E</xref>): Similar to <italic><tp:taxon-name>Phyllocnistis hyperpersea</tp:taxon-name></italic> except ductus bursae slightly shorter, ~ 2.2× length of papillae anales and gradually enlarging to moderately slender, elliptical corpus bursae; ductus seminalis ~ 1.8× length of corpus bursae.</p></tp:treatment-sec><tp:treatment-sec sec-type="Larva"><title>Larva</title><p>(<xref ref-type="fig" rid="F5">Figs 5B</xref>): Hypermetamorphic; early instars with highly modified, depressed body for sapfeeding. Final instar non-feeding, with all mouthparts reduced or absent except for functional spinneret.</p><p><!--PageBreak--><!--PageBreak--><italic>Sapfeeding instar</italic> (<xref ref-type="fig" rid="F5">Figs 5B</xref>, <xref ref-type="fig" rid="F8">8A</xref>–<xref ref-type="fig" rid="F9">9D</xref>): Length of largest larva examined ~ 4.7 mm. Head prognathous, greatly depressed; primary setae either lost or reduced; two stemmata present laterally in a single, well-spaced horizontal alignment; antenna 3-segmented (<xref ref-type="fig" rid="F9">Figs 9A–B</xref>), second segment more slender than first, with 2 moderately stout and 1 short sensillae; third segment less that 1/3 the length of second, with single, apical sensillum basiconicum; labrum with well-developed, densely spinose, lateral lobes; anterior lateral margins rounded; posterior lateral margins extended caudally as triangular lobes; anterior ventral margin densely spinose. Labium also with well-developed lateral lobes; rugose band of cuticle extending across anterior ventral margin (<xref ref-type="fig" rid="F8">Fig. 8D</xref>). Spinneret rudimentary, with narrow, acute extension of cuticle largely covering aperture (<xref ref-type="fig" rid="F8">Fig. 8E</xref>). Legs and prolegs absent. Last (9+10th) segment of abdomen with pair of caudal processes ~ 0.75× length of entire segment (<xref ref-type="fig" rid="F5">Fig. 5B</xref>)<!--PageBreak--><!--PageBreak-->.</p><fig id="F8" position="float" orientation="portrait"><label>Figure 8.</label><caption><p><italic><tp:taxon-name>Phyllocnistis subpersea</tp:taxon-name></italic> sp. n. head of sapfeeding larva, late instar <bold>A</bold> Dorsal view (100 µm) <bold>B </bold>Detail of labrum and antennae in <bold>A</bold> (10 µm) <bold>C</bold> Ventral view (100 µm) <bold>D</bold> Detail of labium in <bold>C</bold> (10 µm) <bold>E</bold> Spinneret (10 µm) <bold>F</bold> Anterior view of head (100 µm). (Length of bar scales shown in parentheses.)</p></caption><graphic xmlns:xlink="http://www.w3.org/1999/xlink" xlink:href="ZooKeys-097-039-g008.jpg" position="float" orientation="portrait" xlink:type="simple"/></fig><fig id="F9" position="float" orientation="portrait"><label>Figure 9.</label><caption><p><italic><tp:taxon-name>Phyllocnistis subpersea</tp:taxon-name></italic> sp. n. head of larva. <bold>A–D</bold> Head of sapfeeding larva, late instar. <bold>A</bold> Antenna, dorsal view (10 µm) <bold>B</bold> Antenna, ventral view (10 µm) <bold>C</bold> Lateral view (100 µm) <bold>D</bold> Stemmata (indicated by arrows; 10 µm) <bold>E–F</bold> Head of last instar (spinning) larva: <bold>E</bold> Dorsal view (111 µm) <bold>F</bold> Lateral view (100 µm). (Length of bar scales shown in parentheses.)</p></caption><graphic xmlns:xlink="http://www.w3.org/1999/xlink" xlink:href="ZooKeys-097-039-g009.jpg" position="float" orientation="portrait" xlink:type="simple"/></fig><p><italic>Spinning (last) instar</italic> (<xref ref-type="fig" rid="F9">Figs 9E</xref><xref ref-type="fig" rid="F10"/>-<xref ref-type="fig" rid="F11">11D</xref>): Body cylindrical, with all appendages and setae greatly reduced; integument finely tuberculate; length of largest larva examined ~ 4.1 mm. Head capsule weakly sclerotized, slightly broader than long; integument finely tuberculate; trophic region extended anteriorad as well-defined lobe; stemmata absent; antenna 2-segmented; first (basal) segment greatly reduced, nearly flush with head capsule, with 2 sensilla basiconica and 1 sensillum chaeticum; apical segment consisting of single sensillum basiconicum. Trophic lobe (<xref ref-type="fig" rid="F10">Figs 10A–E</xref>) with relatively broad but shortened spinneret with simple, terminal opening and rudimentary maxilla; maxilla flush with head capsule and represented by pair of moderately long and one very short sensilla chaetica. Thoracic legs absent, with only indistinct paired ventral callosities on T1–3. Abdomen without prolegs; paired ventral callosities present on A3–6 (<xref ref-type="fig" rid="F10">Fig. 10F</xref>); seta SD1 much larger than other setae, relatively stout and short (<xref ref-type="fig" rid="F11">Figs 11A–B</xref>); A10 truncate, without caudal lobes or callosities (<xref ref-type="fig" rid="F11">Fig. 11C–D</xref>).</p><fig id="F10" position="float" orientation="portrait"><label>Figure 10.</label><caption><p><italic><tp:taxon-name>Phyllocnistis subpersea</tp:taxon-name></italic> sp. n. last instar (spinning) larva. <bold>A</bold> Head ventral view (111 µm) <bold>B</bold> Detail of spinneret in <bold>A</bold> (17.6 µm) <bold>C</bold> Detail of maxilla in <bold>B</bold> (10 µm) <bold>D</bold> Anterior view of head (100 µm) <bold>E </bold>Detail of anterior trophic lobe in <bold>D</bold> (43 µm) <bold>F</bold> Left ambulatory callus on abdominal sternum 6 (10 µm). (Length of bar scales shown in parentheses.)</p></caption><graphic xmlns:xlink="http://www.w3.org/1999/xlink" xlink:href="ZooKeys-097-039-g010.jpg" position="float" orientation="portrait" xlink:type="simple"/></fig><fig id="F11" position="float" orientation="portrait"><label>Figure 11.</label><caption><p><italic><tp:taxon-name>Phyllocnistis subpersea</tp:taxon-name></italic> sp. n. last instar (spinning) larva. <bold>A</bold> Abdominal tergum 7 (100 µm) <bold>B</bold> Detail of seta SD1 in <bold>A</bold> (10 µm) <bold>C</bold> Abdominal sterna 7–10 (100 µm) <bold>D</bold> Caudal view of abdomen (60 µm). (Length of bar scales shown in parentheses.)</p></caption><graphic xmlns:xlink="http://www.w3.org/1999/xlink" xlink:href="ZooKeys-097-039-g011.jpg" position="float" orientation="portrait" xlink:type="simple"/></fig></tp:treatment-sec><tp:treatment-sec sec-type="Larval Mine"><title>Larval Mine</title><p>(<xref ref-type="fig" rid="F3">Figs 3B</xref>): Similar to that described for <italic><tp:taxon-name>Phyllocnistis longipalpa</tp:taxon-name></italic>. A long, slender, serpentine gallery, containing a dark, median frass trail, on the underside or occasionally the upperside of the leaf, with pupation occurring in a slightly enlarged, elliptical chamber at the mine terminus along a leaf edge. The egg is deposited away from the midrib, usually on the lower side of the leaf. Mine width increases from ~ 0.3 mm broad to a maximum width of ~ 2–2.5 mm; width of the frass trail is usually about half the mine width.</p></tp:treatment-sec><tp:treatment-sec sec-type="Pupa"><title>Pupa</title><p>(<xref ref-type="fig" rid="F12">Figs 12A</xref>–<xref ref-type="fig" rid="F13">13F</xref>): Similar to <italic><tp:taxon-name>Phyllocnistis hyperpersea</tp:taxon-name></italic> except: length of largest pupa 3.2 mm. Vertex with pair of stout conical, spines arising near apex, and single, slender, more subapical, strongly recurved spine from upper frons (<xref ref-type="fig" rid="F12">Figs 12A–C</xref>). Abdomen with 6 pairs of small, sclerotized, oval, median pits near anterior margins of terga 2–7; each sclerotized pit giving rise to 2 columns of low, strongly recurved spines, relatively larger than in <italic>hyperpersea</italic> and fewer in number, arranged in about 1–3 ranks (<xref ref-type="fig" rid="F12">Figs 12D–E</xref>); pair of slightly larger, strongly recurved spines immediately lateral to caudal end of median cluster and nearly contiguous to seta D1; A2–7 with SD1 setae greatly lengthened, apices spatulate (<xref ref-type="fig" rid="F13">Fig. 13A</xref>); sternum A6 with spinules evenly scattered over surface as in <italic>hyperpersea</italic> (<xref ref-type="fig" rid="F13">Fig. 13D</xref>); A10 with pair of relatively large, stout, caudal processes directed mostly laterally (<xref ref-type="fig" rid="F13">Figs 13E–F</xref>).</p><fig id="F12" position="float" orientation="portrait"><label>Figure 12.</label><caption><p><italic><tp:taxon-name>Phyllocnistis subpersea</tp:taxon-name></italic> sp. n. pupa. <bold>A</bold> Head, ventral view (100 µm) <bold>B</bold> Head, lateral view (100 µm) <bold>C</bold> Head, anterior view (10 µm) <bold>D</bold> Dorsal spines of abdominal tergum 6 (10 µm) <bold>E</bold> Lateral view of <bold>D</bold> (100 µm) <bold>F</bold> Abdominal terga 7–10 (100 µm). (Length of bar scales shown in parentheses.)</p></caption><graphic xmlns:xlink="http://www.w3.org/1999/xlink" xlink:href="ZooKeys-097-039-g012.jpg" position="float" orientation="portrait" xlink:type="simple"/></fig><fig id="F13" position="float" orientation="portrait"><label>Figure 13.</label><caption><p><italic><tp:taxon-name>Phyllocnistis subpersea</tp:taxon-name></italic> sp. n. pupa. <bold>A</bold> Lateral seta of abdominal segment 6 (10 µm) <bold>B</bold> Caudal end of abdomen (100 µm) <bold>C</bold> Abdominal sterna 6–10 (100 µm) <bold>D</bold> Scattered spinules of abdominal sternum 6, (100 µm) <bold>E</bold> Abdominal sterna 8–10 (100 µm) <bold>F</bold>  Abdominal terga 8–10 (100 µm). (Length of bar scales shown in parentheses.)</p></caption><graphic xmlns:xlink="http://www.w3.org/1999/xlink" xlink:href="ZooKeys-097-039-g013.jpg" position="float" orientation="portrait" xlink:type="simple"/></fig></tp:treatment-sec><tp:treatment-sec sec-type="Host"><title>Host:</title><p><italic><tp:taxon-name>Persea borbonia</tp:taxon-name></italic> (L.) Spreng.</p></tp:treatment-sec><tp:treatment-sec sec-type="Type Material"><title>Type Material:</title><p>Holotype: ♂, USA: FLORIDA: Dade Co: Everglades National Park, Long Pine Key, <named-content xmlns:xlink="http://www.w3.org/1999/xlink" content-type="dwc:verbatimCoordinates" xlink:type="simple">26°24'N, 80°41'W</named-content>, mine 21 Feb 1992, emerged 28 Feb 1992, D. and S. Davis, DRD 1061, host: <italic><tp:taxon-name>Persea borbonia</tp:taxon-name></italic>, (USNM). Paratypes: USA: FLORIDA: Dade Co: Everglades National Park: Long Pine Key, <named-content xmlns:xlink="http://www.w3.org/1999/xlink" content-type="dwc:verbatimCoordinates" xlink:type="simple">26°24'N, 80°41'W</named-content>, mines 21 Feb 1992, D. and S. Davis, DRD 1061, host: <italic><tp:taxon-name>Persea borbonia</tp:taxon-name></italic>, 1 ♀ emerged 22 Feb 1992, BOLD ID: RDOPO391-09, 1♂ emerged 26 Feb 1992, USNM slide 31632; 1♂ emerged 28 Feb 1992; 1♂ emerged 1 Mar 1992, USNM slide 31634; 2♂, 2♀ emerged 3 Mar 1992, 1♂, BOLD ID: RDOPO388-09, 2♀ emerged 6 Mar 1992, 1♀ emerged 10 Mar 1992 (USNM). Pa-hay-okee Overlook, <named-content xmlns:xlink="http://www.w3.org/1999/xlink" content-type="dwc:verbatimCoordinates" xlink:type="simple">26°27'N, 80°47'W</named-content>: mines 16 Apr 1995, D., M., and S. Davis, DRD 1624.1, host: <italic><tp:taxon-name>Persea borbonia</tp:taxon-name></italic>: 2♂, 4♀ <!--PageBreak--><!--PageBreak-->emerged 28 Apr 1995, BOLD ID: RDOPO389-09. Monroe Co: Big Cypress National Preserve, Loop Road near Tamarind Hammock, <named-content xmlns:xlink="http://www.w3.org/1999/xlink" content-type="dwc:verbatimCoordinates" xlink:type="simple">26°27'N, 80°31'30"W</named-content>, mines 13 Mar 1991, D. L. Wagner and D. R. Davis, DLW Lot: 91C139, host: <italic><tp:taxon-name>Persea borbonia</tp:taxon-name></italic>: 8♂, 9♀, 2 unsexed emerged 15–25 Mar 1991 (UCMS); mines 21 Nov 1991, D. L. Wagner and D. R. Davis, DLW Lot: 91L35, host: <italic><tp:taxon-name>Persea borbonia</tp:taxon-name></italic>: 4♂, 8♀, 4 unsexed, emerged 25 Nov-4 Dec 1991 (UCMS); mines 22 Feb 1994, D. Davis, DRD 1490, host: <italic><tp:taxon-name>Persea borbonia</tp:taxon-name></italic>: 1♀ emerged 7 Mar 1994, BOLD ID: RDOPO392-09, 1♂ emerged 8 Mar 1994; 3♂, 2♀ emerged 4 Mar 1994; mines 25 Mar 1994, T. Dickel, DRD 1490.1, host: <italic><tp:taxon-name>Persea borbonia</tp:taxon-name></italic>: 2♀, emerged 4 Apr 1994, (USNM). Loop Road, Tamarind Hammock, <named-content xmlns:xlink="http://www.w3.org/1999/xlink" content-type="dwc:verbatimCoordinates" xlink:type="simple">25°27'N, 81°16'W</named-content>: 11 Apr 1995, D., M., and S. Davis, DRD 1624, host: <italic><tp:taxon-name>Persea borbonia</tp:taxon-name></italic>, 2 ♂, emerged 11 Apr, 1995, BOLD ID: RDOPO390-09 (USNM).</p><p><bold>Parasitoids</bold>: <tp:taxon-name>Hymenoptera</tp:taxon-name>: <tp:taxon-name>Eulophidae</tp:taxon-name>: <italic><tp:taxon-name>Cirrospilus</tp:taxon-name></italic> sp., <italic><tp:taxon-name>Galeopsomyia</tp:taxon-name></italic> sp., <italic><tp:taxon-name>Horismenus</tp:taxon-name></italic> sp.</p><p><bold>Flight</bold> <bold>Period</bold>: Adults (from recently collected mines) have emerged from February 22 to April 11 in Florida.</p><p><bold>Distribution</bold>: At least Dade and Monroe Counties, Florida. We have found mines of what appear to be this species on <italic><tp:taxon-name>Persea borbonia</tp:taxon-name></italic> as far north as the Green Swamp in coastal South Carolina.</p><p><bold>Etymology</bold>: The specific name is derived from the Greek, <italic>sub</italic> (under) and the generic plant name of its host, <italic><tp:taxon-name>Persea</tp:taxon-name></italic>, in reference to the characteristic leafmining habit of the larva usually on the underside of the leaf. The specific epithet is a noun in the nominative singular.</p></tp:treatment-sec><tp:treatment-sec><!--Section generated to contain objects referenced in tp:taxon-treatment.--><fig id="F2" position="float" orientation="portrait"><label>Figure 2.</label><caption><p><italic><tp:taxon-name>Phyllocnistis</tp:taxon-name></italic> adults. <bold>A</bold> <italic><tp:taxon-name>Phyllocnistis hyperpersea</tp:taxon-name></italic> sp. n. (2.1 mm) <bold>B</bold> <italic><tp:taxon-name>Phyllocnistis subpersea</tp:taxon-name></italic> sp. n. (2.5 mm) <bold>C</bold> <italic><tp:taxon-name>Phyllocnistis longipalpa</tp:taxon-name></italic> sp. n.  (2.6 mm) <bold>D</bold> <italic><tp:taxon-name>Phyllocnistis perseafolia</tp:taxon-name></italic> sp. n. (3.0 mm). (Drawn approximately to scale; forewing length in parentheses.)</p></caption><graphic xmlns:xlink="http://www.w3.org/1999/xlink" xlink:href="ZooKeys-097-039-g002.jpg" position="float" orientation="portrait" xlink:type="simple"/></fig><fig id="F3" position="float" orientation="portrait"><label>Figure 3.</label><caption><p><italic><tp:taxon-name>Phyllocnistis</tp:taxon-name></italic> leafmines. <bold>A</bold> <italic><tp:taxon-name>Phyllocnistis hyperpersea</tp:taxon-name></italic> sp. n., upper-side mine on <italic><tp:taxon-name>Persea borbonia</tp:taxon-name></italic> <bold>B</bold> <italic><tp:taxon-name>Phyllocnistis subpersea</tp:taxon-name></italic> sp. n., lower side mine on <italic><tp:taxon-name>Persea borbonia</tp:taxon-name></italic>. Pupal crypts indicated by arrows in A and C.  <bold>C</bold> <italic><tp:taxon-name>Phyllocnistis perseafolia</tp:taxon-name></italic> sp. n., lower-side mine on <italic><tp:taxon-name>Persea americana</tp:taxon-name></italic> (~ 15 cm).</p></caption><graphic xmlns:xlink="http://www.w3.org/1999/xlink" xlink:href="ZooKeys-097-039-g003.jpg" position="float" orientation="portrait" xlink:type="simple"/></fig><fig id="F5" position="float" orientation="portrait"><label>Figure 5.</label><caption><p>Late instar sapfeeding larvae. <bold>A </bold> <italic><tp:taxon-name>Phyllocnistis hyperpersea</tp:taxon-name></italic> sp. n. (length 4.3 mm) <bold>B</bold> <italic><tp:taxon-name>Phyllocnistis subpersea</tp:taxon-name></italic> sp. n. (length 4.4 mm).</p></caption><graphic xmlns:xlink="http://www.w3.org/1999/xlink" xlink:href="ZooKeys-097-039-g005.jpg" position="float" orientation="portrait" xlink:type="simple"/></fig><fig id="F17" position="float" orientation="portrait"><label>Figure 17.</label><caption><p><italic><tp:taxon-name>Phyllocnistis subpersea</tp:taxon-name></italic> sp. n. genitalia. <bold>A</bold> Male, ventral view <bold>B</bold> Mesal view of valva <bold>C</bold> Aedeagus <bold>D</bold>  Female, lateral view <bold>E</bold> Ventral view of <bold>D</bold> segments 7–10.</p></caption><graphic xmlns:xlink="http://www.w3.org/1999/xlink" xlink:href="ZooKeys-097-039-g017.jpg" position="float" orientation="portrait" xlink:type="simple"/></fig></tp:treatment-sec></tp:taxon-treatment>
