# Supplementary material for: Biology and systematics of the New World Phyllocnistis Zeller leafminers of the avocado genus Persea (Lepidoptera, Gracillariidae)
Source: Zookeys. 2011 May 11;(97):39–73. doi: 10.3897/zookeys.97.753 (PMC3095128; doi:10.3897/zookeys.97.753)
Supplement: XML Treatment for Phyllocnistis perseafolia [file zookeys.97.753-treatment4.xml]

<!DOCTYPE tp:taxon-treatment
  PUBLIC "-//TaxonX//DTD Taxonomic Treatment Publishing DTD v0 20100105//EN" "tax-treatment-NSO.dtd">
<tp:taxon-treatment xmlns:tp="http://www.plazi.org/taxpub"><tp:treatment-meta><mixed-citation publication-type="journal"><person-group><name><surname>Davis</surname><given-names>Donald R.</given-names></name><name><surname>Wagner</surname><given-names>David L.</given-names></name></person-group><article-title>
                Biology and systematics of the New World <italic>Phyllocnistis</italic> Zeller leafminers of the avocado genus <italic>Persea</italic> (Lepidoptera, Gracillariidae)
                </article-title><source>Zookeys</source><day>11</day><month>5</month><year>2011</year><volume>2011</volume><issue>97</issue><fpage>39</fpage><lpage>73</lpage><pub-id pub-id-type="doi">10.3897/zookeys.97.753</pub-id></mixed-citation></tp:treatment-meta><tp:nomenclature><tp:taxon-name>
                            <tp:taxon-name-part taxon-name-part-type="genus">Phyllocnistis</tp:taxon-name-part>
                            <tp:taxon-name-part taxon-name-part-type="species">perseafolia</tp:taxon-name-part>
                        <object-id xmlns:xlink="http://www.w3.org/1999/xlink" xlink:type="simple">urn:lsid:zoobank.org:act:D4F0984F-4A66-4FF6-AB1A-9C716E326361</object-id>
                        <object-id xmlns:xlink="http://www.w3.org/1999/xlink" xlink:type="simple">http://species-id.net/wiki/Phyllocnistis_perseafolia</object-id>
                        </tp:taxon-name><tp:taxon-authority>Davis and Wagner</tp:taxon-authority><tp:taxon-status xmlns:xlink="http://www.w3.org/1999/xlink" xlink:type="simple">sp. n.</tp:taxon-status><xref ref-type="fig" rid="F2">Figs 2D</xref><xref ref-type="fig" rid="F3">3C</xref><xref ref-type="fig" rid="F4">4A–B</xref><xref ref-type="fig" rid="F14">14A</xref><xref ref-type="fig" rid="F15">15D</xref><xref ref-type="fig" rid="F19">19A–E.</xref></tp:nomenclature><tp:treatment-sec sec-type="Diagnosis"><title>Diagnosis:</title><p><italic><tp:taxon-name>Phyllocnistis perseafolia</tp:taxon-name></italic> is the largest of the <italic><tp:taxon-name>Persea</tp:taxon-name></italic>-feeding species: forewing lengths typically exceed 2.6 mm, with that of intact specimens often reaching lengths of 2.9 or more mm. The well-developed black apical dot distinguishes <italic><tp:taxon-name>Phyllocnistis perseafolia</tp:taxon-name></italic> from<!--PageBreak--><!--PageBreak--> all but <italic><tp:taxon-name>Phyllocnistis hyperpersea</tp:taxon-name></italic>. The forewing is the palest of the four <italic><tp:taxon-name>Phyllocnistis</tp:taxon-name></italic> described here: the black scaling--in the subbasal and tornal areas, as well as that which edges the longitudinal and transverse fascia--is reduced relative to the other species described here. The transverse fascia is often interrupted through the center of the forewing because the arms are so strongly angled outward that they may not meet; likewise the longitudinal fascia frequently does not join the transverse fascia in <italic>persaefolia</italic> for the same reason.</p></tp:treatment-sec><tp:treatment-sec sec-type="Adult"><title>Adult</title><p>(<xref ref-type="fig" rid="F2">Fig. 2D</xref>): Length of forewing: 2.6–3.2 mm.</p><p><italic>Head:</italic> Frons shiny white, smooth glabrous. Flagellomeres with faint orange luster above but becoming smoky toward apex. Labial palpus white, long, slender, subequal to height of head, slightly upcurved; basal segment subequal to segments 2 + 3.</p><p><italic>Thorax:</italic>Scaling of patagia and tegulae damaged. Longitudinal fascia ending before transverse fascia; anterior side ill-defined with orange scales often reaching to costa, especially towards base of wing; lower side straight and clearly delineated; fuscous scales, if present, only along lower edge. Transverse fascia edged inwardly and outwardly with black scales; upper arm leaving costal margin at 30–35° angle, with distal reach curving toward apical dot; often interrupted through cell; arm of transverse fasciae from inner margin more strongly edged with black along outer edge; proximal edge of fascia where it leaves the inner margin vague, with faint dark scaling. Second costal fascia ill-defined, with little black scaling, sometimes conjoined with transverse fascia. Three costal and three apical strigulae modestly differentiated. Apical spot well developed. Black fringe scales about tornus reduced in extent, many replaced with smoky orange fringe scales; none raised appreciably above plane of wing. Legs essentially silvery white and unmarked with exception of faint orange luster to dorsal and outer surfaces foretibiae and foretarsi and distal tarsomeres sometimes with smoky overscaling.</p><p><italic>Abdomen:</italic> Silvery white and unmarked.</p><p><italic>Male Genitalia</italic> (<xref ref-type="fig" rid="F19">Figs 19A–C</xref>): Similar to <italic><tp:taxon-name>Phyllocnistis hyperpersea</tp:taxon-name></italic>, with approximately straight valva, except valva relatively shorter, ~ 1.6× length of vinculum; basal apodemes of valva more widely divergent than in other species, with ventral apodeme approximately straight (<xref ref-type="fig" rid="F19">Fig. 19B</xref>).</p><p><italic>Female Genitalia</italic> (<xref ref-type="fig" rid="F19">Figs 19D–E</xref>): Similar to <italic><tp:taxon-name>Phyllocnistis longipalpa</tp:taxon-name></italic>,with ductus bursae joining corpus bursae near caudal end; corpus bursae elongate-ovoid, enlarged, ~ 0.5× length of elongate ductus bursae; ductus seminalis ~ 2.25× length of corpus bursae.</p></tp:treatment-sec><tp:treatment-sec sec-type="Larva"><title>Larva:</title><p>Not examined.</p></tp:treatment-sec><tp:treatment-sec sec-type="Larval Mine"><title>Larval Mine</title><p>(<xref ref-type="fig" rid="F3">Figs 3C</xref>, <xref ref-type="fig" rid="F4">4A–B</xref>): Similar to that described for <italic><tp:taxon-name>Phyllocnistis subpersea</tp:taxon-name></italic>. A long, slender, serpentine gallery, containing a dark, narrow, median frass trail, present on either the underside or upperside of the leaf, with pupation occurring in a slightly enlarged, elliptical chamber at the mine terminus along the leaf edge. Serpentine mines of possibly this species have also been observed by Francisco Posada on avocado fruit at the type locality.</p></tp:treatment-sec><tp:treatment-sec sec-type="Pupa"><title>Pupa</title><p>(<xref ref-type="fig" rid="F4">Figs 14A</xref>-<xref ref-type="fig" rid="F15">15D</xref>): Similar to <italic><tp:taxon-name>Phyllocnistis hyperpersea</tp:taxon-name></italic> except: Length of largest pupa 3.4 mm. Vertex similar to that of <italic><tp:taxon-name>Phyllocnistis vitegenella</tp:taxon-name></italic> Clemens in possessing single, large apical spine (tip of spine broken in all 3 pupae examined) with minutely serrated, low ridge descending laterally from spine (<xref ref-type="fig" rid="F14">Figs 14A–B</xref>). Abdomen with apices of greatly lengthened SD1 seta on A2–7 spatulate; mid-dorsal cluster of spines on abdominal terga 2–7 <!--PageBreak--><!--PageBreak--><!--PageBreak-->(<xref ref-type="fig" rid="F14">Figs 14C–D</xref>) with median series of low, strongly recurved spines relatively larger than in <italic>hyperpersea</italic> and fewer in number, arranged instead in 2 short columns as in <italic>subpersea</italic> in about 2 ranks; 3–4 smaller, scattered spines immediately caudad to larger, median spine rows; pair of slightly larger, strongly recurved spines immediately lateral to caudal end of median cluster and nearly contiguous to D1 seta; sternum A6 with spinules arranged in ~ 20 longitudinal ridge-like rows (<xref ref-type="fig" rid="F15">Fig. 15D</xref>); A10 with pair of relatively large, stout, caudal processes directed mostly laterally (<xref ref-type="fig" rid="F15">Figs 15A–C</xref>) as in <italic>subpersea</italic>.</p><fig id="F14" position="float" orientation="portrait"><label>Figure 14.</label><caption><p><italic><tp:taxon-name>Phyllocnistis perseafolia</tp:taxon-name></italic> sp. n. pupa. <bold>A</bold> Head, ventral view (176 µm) <bold>B</bold> Head, lateral view (200 µm) <bold>C</bold> Dorsal spines of abdominal tergum 5 (76 µm) <bold>D</bold> Lateral view of <bold>C</bold> (60 µm) <bold>E</bold> Abdominal terga 4–10 (100 µm) <bold>F</bold> Lateral seta of abdominal segment 6 (10 µm). (Length of bar scales shown in parentheses.)</p></caption><graphic xmlns:xlink="http://www.w3.org/1999/xlink" xlink:href="ZooKeys-097-039-g014.jpg" position="float" orientation="portrait" xlink:type="simple"/></fig><fig id="F15" position="float" orientation="portrait"><label>Figure 15.</label><caption><p><italic><tp:taxon-name>Phyllocnistis perseafolia</tp:taxon-name></italic> sp. n. pupa. <bold>A</bold> Abdominal terga 7–10 (100 µm) <bold>B</bold> Caudal end of abdomen (100 µm) <bold>C</bold> Abdominal sterna 6–10 (100 µm) <bold>D</bold> Spinules of sternum 6 in longitudinal rows (100 µm). (Length of bar scales shown in parentheses.)</p></caption><graphic xmlns:xlink="http://www.w3.org/1999/xlink" xlink:href="ZooKeys-097-039-g015.jpg" position="float" orientation="portrait" xlink:type="simple"/></fig><fig id="F16" position="float" orientation="portrait"><label>Figure 16.</label><caption><p><italic><tp:taxon-name>Phyllocnistis hyperpersea</tp:taxon-name></italic> sp. n. genitalia. <bold>A</bold> Male, ventral view <bold>B</bold> Mesal view of valva <bold>C</bold> Aedeagus <bold>D</bold> Female, lateral view <bold>E</bold> Ventral view of <bold>D</bold> segments 7–10.</p></caption><graphic xmlns:xlink="http://www.w3.org/1999/xlink" xlink:href="ZooKeys-097-039-g016.jpg" position="float" orientation="portrait" xlink:type="simple"/></fig><fig id="F17" position="float" orientation="portrait"><label>Figure 17.</label><caption><p><italic><tp:taxon-name>Phyllocnistis subpersea</tp:taxon-name></italic> sp. n. genitalia. <bold>A</bold> Male, ventral view <bold>B</bold> Mesal view of valva <bold>C</bold> Aedeagus <bold>D</bold>  Female, lateral view <bold>E</bold> Ventral view of <bold>D</bold> segments 7–10.</p></caption><graphic xmlns:xlink="http://www.w3.org/1999/xlink" xlink:href="ZooKeys-097-039-g017.jpg" position="float" orientation="portrait" xlink:type="simple"/></fig><fig id="F18" position="float" orientation="portrait"><label>Figure 18.</label><caption><p><italic><tp:taxon-name>Phyllocnistis longipalpa</tp:taxon-name></italic> sp. n. genitalia. <bold>A</bold> Male, ventral view <bold>B</bold> Mesal view of valva <bold>C</bold> Aedeagus <bold>D</bold>  Female, lateral view <bold>E</bold> Ventral view of <bold>D</bold> segments 7–10.</p></caption><graphic xmlns:xlink="http://www.w3.org/1999/xlink" xlink:href="ZooKeys-097-039-g018.jpg" position="float" orientation="portrait" xlink:type="simple"/></fig><fig id="F19" position="float" orientation="portrait"><label>Figure 19.</label><caption><p><italic><tp:taxon-name>Phyllocnistis perseafolia</tp:taxon-name></italic> sp. n. genitalia. <bold>A</bold> Male, ventral view <bold>B</bold> Mesal view of valva <bold>C</bold> Aedeagus <bold>D</bold> Female, lateral view <bold>E</bold> Ventral view of <bold>D</bold> segments 7–10.</p></caption><graphic xmlns:xlink="http://www.w3.org/1999/xlink" xlink:href="ZooKeys-097-039-g019.jpg" position="float" orientation="portrait" xlink:type="simple"/></fig></tp:treatment-sec><tp:treatment-sec sec-type="Host"><title>Host:</title><p><italic><tp:taxon-name>Persea americana</tp:taxon-name></italic> Mill., variety Hass.</p></tp:treatment-sec><tp:treatment-sec sec-type="Type Material"><title>Type Material:</title><p>Holotype: ♂, COLOMBIA: Caldas Department, Villamaria, April 2008, Francisco Posada, reared from Avocado, <italic><tp:taxon-name>Persea americana</tp:taxon-name></italic>, variety Hass, slide USNM 34075 (USNM). Paratypes: COLOMBIA: Same locality and data as holotype: 9 ♂, slides USNM 34078, 8 ♀, slides USNM 34076, 34077, BOLD ID: RDOPO393-10, RDOPO394-10; 5 pupae, USNM slide 34072 (UNCM, USNM).</p></tp:treatment-sec><tp:treatment-sec sec-type="Parasitoids"><title>Parasitoids:</title><p>Unknown.</p></tp:treatment-sec><tp:treatment-sec sec-type="Flight Period"><title>Flight Period:</title><p>Adults have emerged in April in Colombia.</p></tp:treatment-sec><tp:treatment-sec sec-type="Distribution"><title>Distribution:</title><p>Currently reported only from the type locality in the Department of Caldas, west-central Colombia, but probably widespread over northern South America wherever avocado is cultivated.</p></tp:treatment-sec><tp:treatment-sec sec-type="Etymology"><title>Etymology:</title><p>The specific name is derived from the generic plant name of its host, <italic><tp:taxon-name>Persea</tp:taxon-name></italic> and the Latin, <italic>folium</italic> (leaf), in reference to its leafmining habit. The specific epithet is a noun in the nominative singular.</p></tp:treatment-sec><tp:treatment-sec sec-type="Remarks"><title>Remarks:</title><p>All adults examined were received unpinned, unspread, and slightly damaged to the extent that we are uncertain of some scaling characters. The apex of the large frontal process was broken in all 3 pupae available for study. A fragment of one spine remaining in a vial with a pupa of <italic>perseafolia</italic> was observed to be slightly recurved, but not to the extent observed in pupae of the North American <italic><tp:taxon-name>Phyllocnistis vitegenella</tp:taxon-name></italic>. The spatulate apex of abdominal SD1 setae of <italic>perseafolia</italic> (<xref ref-type="fig" rid="F14">Fig. 14F</xref>) is notable in being the broadest of the three species examined.</p><p>One other species of <italic><tp:taxon-name>Phyllocnistis</tp:taxon-name></italic>, <italic><tp:taxon-name>Phyllocnistis aurilinea</tp:taxon-name></italic> (<italic>auriinea</italic> [sic]) Zeller, has been described from Colombia (Bogotá). However, that species mines the leaves of a distinctly different host in the family <tp:taxon-name>Ericaceae</tp:taxon-name>, “<italic><tp:taxon-name>Uva camarona</tp:taxon-name></italic>” (<xref ref-type="bibr" rid="B23">Zeller 1877</xref>), (probably <italic><tp:taxon-name>Macleania rupestris</tp:taxon-name></italic> A. C. Smith, according to <xref ref-type="bibr" rid="B7">W. and J. De Prins 2011</xref>), Because larvae of <italic><tp:taxon-name>Phyllocnistis</tp:taxon-name></italic> and related gracillariids are known to be stenophagous, <italic><tp:taxon-name>Phyllocnistis aurilinea</tp:taxon-name></italic> is believed to represent a different species from <italic><tp:taxon-name>Phyllocnistis perseafolia</tp:taxon-name></italic>, whose larvae are leafminers in <tp:taxon-name>Lauraceae</tp:taxon-name>.</p></tp:treatment-sec><tp:treatment-sec><!--Section generated to contain objects referenced in tp:taxon-treatment.--><fig id="F2" position="float" orientation="portrait"><label>Figure 2.</label><caption><p><italic><tp:taxon-name>Phyllocnistis</tp:taxon-name></italic> adults. <bold>A</bold> <italic><tp:taxon-name>Phyllocnistis hyperpersea</tp:taxon-name></italic> sp. n. (2.1 mm) <bold>B</bold> <italic><tp:taxon-name>Phyllocnistis subpersea</tp:taxon-name></italic> sp. n. (2.5 mm) <bold>C</bold> <italic><tp:taxon-name>Phyllocnistis longipalpa</tp:taxon-name></italic> sp. n.  (2.6 mm) <bold>D</bold> <italic><tp:taxon-name>Phyllocnistis perseafolia</tp:taxon-name></italic> sp. n. (3.0 mm). (Drawn approximately to scale; forewing length in parentheses.)</p></caption><graphic xmlns:xlink="http://www.w3.org/1999/xlink" xlink:href="ZooKeys-097-039-g002.jpg" position="float" orientation="portrait" xlink:type="simple"/></fig><fig id="F3" position="float" orientation="portrait"><label>Figure 3.</label><caption><p><italic><tp:taxon-name>Phyllocnistis</tp:taxon-name></italic> leafmines. <bold>A</bold> <italic><tp:taxon-name>Phyllocnistis hyperpersea</tp:taxon-name></italic> sp. n., upper-side mine on <italic><tp:taxon-name>Persea borbonia</tp:taxon-name></italic> <bold>B</bold> <italic><tp:taxon-name>Phyllocnistis subpersea</tp:taxon-name></italic> sp. n., lower side mine on <italic><tp:taxon-name>Persea borbonia</tp:taxon-name></italic>. Pupal crypts indicated by arrows in A and C.  <bold>C</bold> <italic><tp:taxon-name>Phyllocnistis perseafolia</tp:taxon-name></italic> sp. n., lower-side mine on <italic><tp:taxon-name>Persea americana</tp:taxon-name></italic> (~ 15 cm).</p></caption><graphic xmlns:xlink="http://www.w3.org/1999/xlink" xlink:href="ZooKeys-097-039-g003.jpg" position="float" orientation="portrait" xlink:type="simple"/></fig><fig id="F4" position="float" orientation="portrait"><label>Figure 4.</label><caption><p>Leafmines of <italic><tp:taxon-name>Phyllocnistis perseafolia</tp:taxon-name></italic> sp. n. on <italic><tp:taxon-name>Persea americana</tp:taxon-name></italic>. <bold>A</bold> General habitus, note lower side mine (arrow) <bold>B</bold> Leaf damage caused by upper and lower side larval mining.</p></caption><graphic xmlns:xlink="http://www.w3.org/1999/xlink" xlink:href="ZooKeys-097-039-g004.jpg" position="float" orientation="portrait" xlink:type="simple"/></fig></tp:treatment-sec><ref-list><ref id="B23"><mixed-citation xmlns:xlink="http://www.w3.org/1999/xlink" xlink:type="simple"><person-group><name name-style="western"><surname>Zeller</surname><given-names>PC</given-names></name></person-group> (<year>1877</year>)<article-title> Exotische Microlepidoptera.</article-title><source>Horae Societatis Entomologicae Rossicae</source><volume>13</volume> (<issue>3–4</issue>):<fpage>289</fpage>-<lpage>493</lpage>. <ext-link ext-link-type="uri" xlink:href="http://dx.doi.org/10.1079/9780851994345.0223" xlink:type="simple">doi:10.1079/9780851994345.0223</ext-link></mixed-citation></ref><ref id="B7"><mixed-citation xmlns:xlink="http://www.w3.org/1999/xlink" xlink:type="simple"><person-group><name name-style="western"><surname>De Prins</surname><given-names>J</given-names></name><name name-style="western"><surname>De Prins</surname><given-names>W</given-names></name></person-group> (<year>2009</year>)<source> Global Taxonomic Database of Gracillariidae (Lepidoptera)</source>. <ext-link ext-link-type="uri" xlink:href="http://gc.bebif.be" xlink:type="simple">http://gc.bebif.be</ext-link> [accessed February 2011].</mixed-citation></ref></ref-list></tp:taxon-treatment>
